# Supplementary material for: Insights to Genetic Characterization Tools for Epidemiological Tracking of Francisella tularensis in Sweden
Source: PLoS One. 2014 Nov 17;9(11):e112167. doi: 10.1371/journal.pone.0112167 (PMC4234373; doi:10.1371/journal.pone.0112167)
Supplement: Table S1 — F. tularensis clinical specimens from Sweden included in this study. (XLSX) [file pone.0112167.s001.xlsx]

## Sheet: Sheet1
Supporting Information Table S1: F. tularensis clinical specimens from Sweden included in this study
aStrain ID	bNAU ID	County code	Location	Year	ccanSNP group	MLVA Tul group	MLVA type	PFGE type
R72-10	F1019	U	Arboga	2010	B.12/13	I	C14	1
R79-10	F1027	U	Arboga	2010	B.12/13	I	C14	1
R116-10	F1036	AB	Bro	2010	B.12/13	I	C14	1
R32-04	F0961	AB	Ekerö or Ljusterö	2004	B.12/13	I	B9	1
R57-04	F1003	AB	Lidingö	2004	B.12/13	I	C14	1
R32-06	F0962	D	Mariefred	2006	B.12/13	I	C18	1
R25-07	F0939	AB	Norrtälje	2007	B.12/13	I	C14	1
R39-95	F0980	X	Ockelbo	1995	B.12/13	I	C14	1
R84-03	F1030	AB	Ösmo	2003	B.12/13	I	C14	1
R46-06	F0992	AB	Tyvö, Kapellskär Norrtälje	2006	B.12/13	I	C14	1
R52-08	F0999	AB	Västerhaninge	2008	B.12/13	I	C14	1
R142-10	F1046	W	Älvdalen	2010	B.14	I	A29	1
R141-10	F1045	D	Björsund, Strängnäs	2010	B.14	I	A31	1
R33-04	F0964	AB	Kalvholmen, Haninge	2004	B.14	I	A15	1
R136-10	F1044	AB	Vårberg	2010	B.14	I	A30	1
R126-10	F1041	AB	Vidbynäs	2010	B.14	I	A29	1
R108-10	F1034	AB	Ekerö	2010	B.20/21/33	I	E7	1
R34-03	F0967	*UNK	Finland	2003	B.20/21/33	I	E5	1
R24-00	F0937	AC el BD	Lappland	2000	B.20/21/33	I	E7	1
R34-96	F0968	*UNK	Unknown	1996	B.20/21/33	I	E3	1
R50-02	F0996	AB	Södertälje	2002	B.20/21/33	I	E7	1
R117-10	F1037	AB	Sollentuna	2010	B.20/21/33	I	E28	1
R86-03	F1031	AB	Stockholm	2003	B.20/21/33	I	C19	1
R96-10	F1032	S	Torsö	2010	B.20/21/33	I	E3	1
R63-05	F1011	*UNK	Unknown	2005	B.20/21/33	I	E1	1
R28-04	F0948	*UNK	Unknown	2004	B.20/21/33	I	E5	1
R3-10	F0924	*UNK	Unknown	2010	B.20/21/33	I	E7	1
R122-10	F1038	*UNK	Unknown	2010	B.20/21/33	I	E7	1
R55-06	F1002	C	Uppsala	2006	B.20/21/33	I	E3	1
R51-02	F0997	AB	Vaxholm	2002	B.20/21/33	I	E3	1
R81-10	F1029	S	Bjälverud, Sunne	2010	B.21/22	I	D27	1
R27-00	F0945	X	Bollnäs	2000	B.21/22	I	D4	1
R173-10	F1052	AB	Ekerö	2010	B.21/22	I	D13	1
R31-06	F0957	AB	Grisslehamn	2006	B.21/22	I	D13	1
R26-03	F0942	T	Hällefors	2003	B.21/22	I	D21	1
R31-02	F0955	T	Härängen, Norra Bro, Örebro	2002	B.21/22	I	D21	1
R38-02	F0974	T	Hargebaden, Askersund or Oset	2002	B.21/22	I	D23	1
R38-07	F0976	D	Katrineholm	2007	B.21/22	I	C14	1
R59-04	F1007	T	Örebro	2004	B.21/22	I	D23	1
R18-02	F0932	T	Örebro or Glanshammar	2002	B.21/22	I	D23	1
R49-06	F0995	C	Örsundsbro	2006	B.21/22	I	D16	1
R38-09	F0977	C	Östhammar	2009	B.21/22	I	D16	1
R28-06	F0949	AB	Stockholms norra skärgård	2006	B.21/22	I	D13	1
R11-94	F0926	X	Alfta	1994	B.22	I	D4	1
R28-00	F0947	X	Bollnäs	2000	B.22	I	D4	1
R30-00	F0952	X	Bollnäs	2000	B.22	I	D4	1
R152-10	F1051	S	Deje	2010	B.22	I	D32	1
R29-04	F0951	X	Edstuga	2004	B.22	I	D4	1
R17-98	F0931	W	Falun	1998	B.22	I	D25	1
R33-96	F0966	*UNK	Unknown	1996	B.22	I	D4	1
R14-98	F0927	X	Ljusdal	1998	B.22	I	D4	1
R16-98	F0929	X	Ljusdal	1998	B.22	I	D4	1
R17-95	F0930	X	Ljusdal	1995	B.22	I	D4	1
R18-95	F0933	X	Ljusdal	1995	B.22	I	D4	1
R19-95	F0934	X	Ljusdal	1995	B.22	I	D4	1
R21-95	F0935	X	Ljusdal	1995	B.22	I	D4	1
R25-95	F0940	X	Ljusdal	1995	B.22	I	D4	1
R26-95	F0944	X	Ljusdal	1995	B.22	I	D4	1
R40-95	F0983	X	Ljusdal	1995	B.22	I	D4	1
R41-95	F0984	X	Ljusdal	1995	B.22	I	D4	1
R42-95	F0986	X	Ljusdal	1995	B.22	I	D4	1
R149-10	F1049	*UNK	Unknown	2010	B.22	I	D4	1
R147-10	F1048	AB	Sollentuna	2010	B.22	I	D4	1
R75-03	F1023	*UNK	Unknown	2003	B.22	I	D4	1
R62-95	F1010	X	Unknown, sick at Järvsö	1995	B.22	I	D4	1
R106-10	F1033	U	Arboga	2010	B.23/14/25	I	C18	1
R73-10	F1021	U	Arboga/Hjälmaren	2010	B.23/14/25	I	C19	1
R37-95	F0973	W	Borlänge	1995	B.23/14/25	I	C22	1
R45-04	F0989	AB	Brottby	2004	B.23/14/25	I	D13	1
R57-08	F1005	AB	Ekerö	2008	B.23/14/25	III	1717	2
R55-03	F1001	U	Fagersta	2010	B.23/14/25	I	C26	1
R46-95	F0993	W	Gagnef	1995	B.23/14/25	I	C24	1
R45-95	F0991	W	Gagnef	1995	B.23/14/25	I	C26	1
R78-95	F1026	W	Gagnef	1995	B.23/14/25	I	C26	1
R74-95	F1022	W	Grangärde	1995	B.23/14/25	I	C24	1
R54-06	F1000	AB	Grödinge	2006	B.23/14/25	I	C18	1
R69-02	F1018	AB	Grödinge	2002	B.23/14/25	I	C24	1
R26-06	F0943	AB	Lagnö i Mälaren or Munsö	2006	B.23/14/25	III	1717	2
R57-06	F1004	D	Mariefred	2006	B.23/14/25	I	C20	1
R39-08	F0979	AC	Nordmaling	2008	B.23/14/25	I	C24	1
R68-05	F1016	T	Örebro	2005	B.23/14/25	I	C11	1
R36-07	F0970	C	Runhällen	2007	B.23/14/25	I	C14	1
R68-10	F1017	U	Runt Hjälmaren or Arboga, Herrfallet	2010	B.23/14/25	I	C19	1
R31-07	F0958	BD	Sörbyn	2007	B.23/14/25	I	C26	1
R52-06	F0998	AB	Sorunda	2006	B.23/14/25	I	C24	1
R60-02	F1008	*UNK	Unknown	2002	B.23/14/25	I	C24	1
R15-95	F0928	*UNK	Unknown, sick at Björbo	1995	B.23/14/25	I	C24	1
R67-95	F1015	*UNK	unkonwn	1995	B.23/14/25	I	C22	1
R66-08	F1014	D	Hälleforsnäs	2008	B.33/34	I	D12	1
R38-03	F0975	Z	Jämtlandsfjällen	2003	B.33/34	I	E5	1
R24-06	F0938	E	Rinna	2006	B.33/34	I	D2	1
R48-03	F0994	O	Sotenäs	2003	B.33/34	I	E5	1
R40-04	F0981	*UNK	Unknown	2004	B.33/34	I	E7	1
R80-05	F1028	*UNK	Unknown	2005	B.33/34	I	E5	1
R37-07	F0972	K	Utklippan	2007	B.34/35	I	C6	1
R45-06	F0990	W	Gagnef	2006	B.35/36	I	D4	1
R58-02	F1006	W	Svinö	2002	B.35/36	I	D4	1
R30-03	F0953	W	Äppelbo or Snöån	2003	B.7/8	II	8	3
R31-00	F0954	W	Borlänge	2000	B.7/8	II	8	3
R31-03	F0956	*UNK	Unknown	2003	B.7/8	II	8	3
R29-03	F0950	W	Enviken	2003	B.7/8	II	8	3
R43-05	F0987	D	Eskilstuna	2005	B.7/8	II	8	3
R60-95	F1009	W	Gagnef	1995	B.7/8	II	10	3
R63-95	F1012	W	Gagnef	1995	B.7/8	II	8	3
R75-95	F1024	W	Gagnef	1995	B.7/8	II	8	3
R32-00	F0959	X	Gävle	2000	B.7/8	II	8	3
R145-10	F1047	S	Hammarö	2010	B.7/8	II	10	3
R45-02	F0988	T	Hemfjärden, Örebro	2002	B.7/8	II	8	3
R134-10	F1043	S	Karlstad	2010	B.7/8	II	8	3
R73-04	F1020	S	Kristinehamns	2004	B.7/8	II	8	3
R111-10	F1035	U	Kungsör, Skillinge	2010	B.7/8	II	8	3
R32-02	F0960	W or T	Norra Dalarna or Örebro	2002	B.7/8	II	8	3
R42-07	F0985	h	Norrland	2007	B.7/8	II	8	3
R128-10	F1042	AB	Norrtälje	2010	B.7/8	II	8	3
R36-02	F0969	AC	Skellefteå	2002	B.7/8	II	8	3
R37-04	F0971	AB	Stockholm/skärgården	2004	B.7/8	II	8	3
R25-98	F0941	Y	Sundsvall	1998	B.7/8	II	8	3
R190-10	F1053	S	Torsby	2010	B.7/8	II	33	3
R23-95	F0936	*UNK	unkonwn, sick at Vansbro	1995	B.7/8	II	8	3
R64-95	F1013	W	Vansbro kommun	1995	B.7/8	II	8	3
R150-10	F1050	AC	Vilhelmina	2010	B.7/8	II	8	3
R40-07	F0982	BD	Boden	2007	**UND	I	C6	1
R33-02	F0963	T	Härängen, Norra Bro, Örebro	2002	**UND	I	D21	1
R125-10	F1040	U	Köping	2010	**UND	I	C14	1
R123-10	F1039	E	Motala	2010	**UND	I	C14	1
R78-03	F1025	O	Svarteborg	2003	**UND	I	E5	1
R39-07	F0978	AB	Torvsjö, Rävsnäs vid Kapellskär	2007	**UND	I	C6	1
aStrain ID from the the Public Health Agency of Sweden
bStrain ID in the Northern Arizona University
ccanSNP phylogroup defined in Gyuranecz et al 2012
*UNK = unknown
**UND = undetermined
